# Supplementary material for: Genomic Analysis of Selected Maize Landraces from Sahel and Coastal West Africa Reveals Their Variability and Potential for Genetic Enhancement
Source: Genes (Basel). 2020 Sep 7;11(9):1054. doi: 10.3390/genes11091054 (PMC7565678; doi:10.3390/genes11091054)
Supplement: Supplementary file 1 [file genes-11-01054-s001.zip › Supplementary Table S1.xlsx]

## Sheet: Sheet1
List of the 208 maize landraces and reference populations from West Africa that were analyzed in this study
Accession	Code	Accession type	Country of origin
TZm-1157	BF1157	Landrace	Burkina Faso
TZm-1158	BF1158	Landrace	Burkina Faso
TZm-1159	BF1159	Landrace	Burkina Faso
TZm-1160	BF1160	Landrace	Burkina Faso
TZm-1161	BF1161	Landrace	Burkina Faso
TZm-1162	BF1162	Landrace	Burkina Faso
TZm-1163	BF1163	Landrace	Burkina Faso
TZm-1165	BF1165	Landrace	Burkina Faso
TZm-1166	BF1166	Landrace	Burkina Faso
TZm-1167	BF1167	Landrace	Burkina Faso
TZm-1168	BF1168	Landrace	Burkina Faso
TZm-1169	BF1169	Landrace	Burkina Faso
TZm-1170	BF1170	Landrace	Burkina Faso
TZm-1171	BF1171	Landrace	Burkina Faso
TZm-1172	BF1172	Landrace	Burkina Faso
TZm-1173	BF1173	Landrace	Burkina Faso
TZm-1174	BF1174	Landrace	Burkina Faso
TZm-1175	BF1175	Landrace	Burkina Faso
TZm-1176	BF1176	Landrace	Burkina Faso
TZm-1177	BF1177	Landrace	Burkina Faso
TZm-1178	BF1178	Landrace	Burkina Faso
TZm-1179	BF1179	Landrace	Burkina Faso
TZm-1430	BF1430	Landrace	Burkina Faso
TZm-1432	BF1432	Landrace	Burkina Faso
TZm-1480	BF1480	Landrace	Burkina Faso
TZm-1481	BF1481	Landrace	Burkina Faso
TZm-1482	BF1482	Landrace	Burkina Faso
TZm-1483	BF1483	Landrace	Burkina Faso
TZm-1484	BF1484	Landrace	Burkina Faso
TZm-1485	BF1485	Landrace	Burkina Faso
TZm-1486	BF1486	Landrace	Burkina Faso
TZm-1487	BF1487	Landrace	Burkina Faso
TZm-1488	BF1488	Landrace	Burkina Faso
TZm-1490	BF1490	Landrace	Burkina Faso
TZm-1491	BF1491	Landrace	Burkina Faso
TZm-1492	BF1492	Landrace	Burkina Faso
TZm-1493	BF1493	Landrace	Burkina Faso
TZm-1494	BF1494	Landrace	Burkina Faso
TZm-1495	BF1495	Landrace	Burkina Faso
TZm-1496	BF1496	Landrace	Burkina Faso
TZm-1497	BF1497	Landrace	Burkina Faso
TZm-1498	BF1498	Landrace	Burkina Faso
TZm-1499	BF1499	Landrace	Burkina Faso
TZm-1500	BF1500	Landrace	Burkina Faso
TZm-1501	BF1501	Landrace	Burkina Faso
TZm-1502	BF1502	Landrace	Burkina Faso
TZm-1503	BF1503	Landrace	Burkina Faso
TZm-1504	BF1504	Landrace	Burkina Faso
TZm-1505	BF1505	Landrace	Burkina Faso
TZm-1506	BF1506	Landrace	Burkina Faso
TZm-1507	BF1507	Landrace	Burkina Faso
TZm-1508	BF1508	Landrace	Burkina Faso
TZm-1509	BF1509	Landrace	Burkina Faso
TZm-1510	BF1510	Landrace	Burkina Faso
TZm-1511	BF1511	Landrace	Burkina Faso
TZm-1512	BF1512	Landrace	Burkina Faso
TZm-1560	BF1560	Landrace	Burkina Faso
TZm-1561	BF1561	Landrace	Burkina Faso
Aburohemaa	GH101	Reference population	CRI-Ghana
GH-2362	GH2362	Landrace	Ghana
GH-2363	GH2363	Landrace	Ghana
GH-3302	GH3302	Landrace	Ghana
GH-3319	GH3319	Landrace	Ghana
GH-3320	GH3320	Landrace	Ghana
GH-3340	GH3340	Landrace	Ghana
GH-3341	GH3341	Landrace	Ghana
GH-3342	GH3342	Landrace	Ghana
GH-3365	GH3365	Landrace	Ghana
GH-3367	GH3367	Landrace	Ghana
GH-3392	GH3392	Landrace	Ghana
GH-3393	GH3393	Landrace	Ghana
GH-3398	GH3398	Landrace	Ghana
GH-3409	GH3409	Landrace	Ghana
GH-3431	GH3431	Landrace	Ghana
GH-3435	GH3435	Landrace	Ghana
GH-3436	GH3436	Landrace	Ghana
GH-3443	GH3443	Landrace	Ghana
GH-3480	GH3480	Landrace	Ghana
GH-3499	GH3499	Landrace	Ghana
GH-3504	GH3504	Landrace	Ghana
GH-3505	GH3505	Landrace	Ghana
GH-3508	GH3508	Landrace	Ghana
GH-3519	GH3519	Landrace	Ghana
GH-3522	GH3522	Landrace	Ghana
GH-3524	GH3524	Landrace	Ghana
GH-3563	GH3563	Landrace	Ghana
GH-3568	GH3568	Landrace	Ghana
GH-3569	GH3569	Landrace	Ghana
GH-3571	GH3571	Landrace	Ghana
GH-3579	GH3579	Landrace	Ghana
GH-3580	GH3580	Landrace	Ghana
GH-3583	GH3583	Landrace	Ghana
GH-3588	GH3588	Landrace	Ghana
GH-3593	GH3593	Landrace	Ghana
GH-4859	GH4859	Landrace	Ghana
GH-4860	GH4860	Landrace	Ghana
GH-4863	GH4863	Landrace	Ghana
GH-5279	GH5279	Landrace	Ghana
GH-5756	GH5756	Landrace	Ghana
GH-5761	GH5761	Landrace	Ghana
GH-5766	GH5766	Landrace	Ghana
GH-688	GH688	Landrace	Ghana
2017 TZEE-W HDT STR	IM1	Reference population	IITA-MIP
IWDC2 SYN	IM10	Reference population	IITA-MIP
DT STR-W SYN 13	IM11	Reference population	IITA-MIP
DT STR-W SYN 12	IM12	Reference population	IITA-MIP
DT STR SYN 2-Y	IM13	Reference population	IITA-MIP
T2B-SR	IM14	Reference population	IITA-MIP
TZL Comp.3 C3DT-C2	IM15	Reference population	IITA-MIP
TZL Comp.4C3DT-C2	IM16	Reference population	IITA-MIP
IM17	IM17	Reference population	IITA-MIP
TZEE-Y HDT STR	IM2	Reference population	IITA-MIP
TZEE-W HDT C3 STR C5	IM3	Reference population	IITA-MIP
TZEE-Y HDT C3 STR C5	IM4	Reference population	IITA-MIP
TZEE-Y DTH STR	IM5	Reference population	IITA-MIP
TZEE-W DTH STR	IM6	Reference population	IITA-MIP
TZE-W DT STR Synthetic	IM7	Reference population	IITA-MIP
TZE –Y DT STR Syn C0	IM8	Reference population	IITA-MIP
Obatanpa	IM9	Reference population	IITA-MIP
TZm-1273	TG1273	Landrace	Togo
TZm-1274	TG1274	Landrace	Togo
TZm-1275	TG1275	Landrace	Togo
TZm-1276	TG1276	Landrace	Togo
TZm-1277	TG1277	Landrace	Togo
TZm-1278	TG1278	Landrace	Togo
TZm-1279	TG1279	Landrace	Togo
TZm-1280	TG1280	Landrace	Togo
TZm-1281	TG1281	Landrace	Togo
TZm-1282	TG1282	Landrace	Togo
TZm-1283	TG1283	Landrace	Togo
TZm-1284	TG1284	Landrace	Togo
TZm-1285	TG1285	Landrace	Togo
TZm-1286	TG1286	Landrace	Togo
TZm-1287	TG1287	Landrace	Togo
TZm-1288	TG1288	Landrace	Togo
TZm-1290	TG1290	Landrace	Togo
TZm-1291	TG1291	Landrace	Togo
TZm-1292	TG1292	Landrace	Togo
TZm-1293	TG1293	Landrace	Togo
TZm-1296	TG1296	Landrace	Togo
TZm-1297	TG1297	Landrace	Togo
TZm-1299	TG1299	Landrace	Togo
TZm-1300	TG1300	Landrace	Togo
TZm-1301	TG1301	Landrace	Togo
TZm-1302	TG1302	Landrace	Togo
TZm-1303	TG1303	Landrace	Togo
TZm-1304	TG1304	Landrace	Togo
TZm-1305	TG1305	Landrace	Togo
TZm-1306	TG1306	Landrace	Togo
TZm-1307	TG1307	Landrace	Togo
TZm-1308	TG1308	Landrace	Togo
TZm-1309	TG1309	Landrace	Togo
TZm-1311	TG1311	Landrace	Togo
TZm-1312	TG1312	Landrace	Togo
TZm-1313	TG1313	Landrace	Togo
TZm-1314	TG1314	Landrace	Togo
TZm-1315	TG1315	Landrace	Togo
TZm-1316	TG1316	Landrace	Togo
TZm-1317	TG1317	Landrace	Togo
TZm-1318	TG1318	Landrace	Togo
TZm-1319	TG1319	Landrace	Togo
TZm-1320	TG1320	Landrace	Togo
TZm-1321	TG1321	Landrace	Togo
TZm-1322	TG1322	Landrace	Togo
TZm-1324	TG1324	Landrace	Togo
TZm-1325	TG1325	Landrace	Togo
TZm-1326	TG1326	Landrace	Togo
TZm-1327	TG1327	Landrace	Togo
TZm-1328	TG1328	Landrace	Togo
TZm-1330	TG1330	Landrace	Togo
TZm-1331	TG1331	Landrace	Togo
TZm-1332	TG1332	Landrace	Togo
TZm-1333	TG1333	Landrace	Togo
TZm-1349	TG1349	Landrace	Togo
TZm-1350	TG1350	Landrace	Togo
TZm-1351	TG1351	Landrace	Togo
TZm-1352	TG1352	Landrace	Togo
TZm-1353	TG1353	Landrace	Togo
TZm-1372	TG1372	Landrace	Togo
TZm-1434	TG1434	Landrace	Togo
TZm-1437	TG1437	Landrace	Togo
TZm-1439	TG1439	Landrace	Togo
TZm-1440	TG1440	Landrace	Togo
TZm-1441	TG1441	Landrace	Togo
TZm-1443	TG1443	Landrace	Togo
TZm-1445	TG1445	Landrace	Togo
TZm-1446	TG1446	Landrace	Togo
TZm-1447	TG1447	Landrace	Togo
TZm-1448	TG1448	Landrace	Togo
TZm-1449	TG1449	Landrace	Togo
TZm-1450	TG1450	Landrace	Togo
TZm-1452	TG1452	Landrace	Togo
TZm-1454	TG1454	Landrace	Togo
TZm-1456	TG1456	Landrace	Togo
TZm-1457	TG1457	Landrace	Togo
TZm-1458	TG1458	Landrace	Togo
TZm-1460	TG1460	Landrace	Togo
TZm-1463	TG1463	Landrace	Togo
TZm-1465	TG1465	Landrace	Togo
TZm-1466	TG1466	Landrace	Togo
TZm-1469	TG1469	Landrace	Togo
TZm-1470	TG1470	Landrace	Togo
TZm-1472	TG1472	Landrace	Togo
TZm-1473	TG1473	Landrace	Togo
TZm-1551	TG1551	Landrace	Togo
TZm-1553	TG1553	Landrace	Togo
TZm-1554	TG1554	Landrace	Togo
TZm-1555	TG1555	Landrace	Togo
IITA-MIP=IITA maize improvement program
