# Supplementary material for: Genomic Analysis of Selected Maize Landraces from Sahel and Coastal West Africa Reveals Their Variability and Potential for Genetic Enhancement
Source: Genes (Basel). 2020 Sep 7;11(9):1054. doi: 10.3390/genes11091054 (PMC7565678; doi:10.3390/genes11091054)
Supplement: Supplementary file 1 [file genes-11-01054-s001.zip › Supplementary Table S2.xlsx]

## Sheet: Sheet1
Classification of the 208 maize accessions into subpopulations based on structure simulation analysis at K =3 using 5,974 DArTseq markers.
No	Accession	Population
1	BF1157	Pop1
2	BF1158	Admixture
3	BF1159	Pop1
4	BF1160	Admixture
5	BF1161	Pop1
6	BF1162	Pop1
7	BF1163	Admixture
8	BF1165	Pop1
9	BF1166	Admixture
10	BF1167	Pop1
11	BF1168	Pop1
12	BF1169	Pop1
13	BF1170	Pop1
14	BF1171	Pop1
15	BF1172	Pop1
16	BF1173	Pop1
17	BF1174	Pop1
18	BF1175	Pop1
19	BF1176	Pop1
20	BF1177	Pop1
21	BF1178	Admixture
22	BF1179	Pop1
23	BF1430	Pop1
24	BF1432	Admixture
25	BF1480	Pop1
26	BF1481	Pop1
27	BF1482	Pop1
28	BF1483	Pop1
29	BF1484	Pop1
30	BF1485	Pop1
31	BF1486	Pop1
32	BF1487	Pop1
33	BF1488	Pop1
34	BF1490	Pop1
35	BF1491	Pop1
36	BF1492	Pop1
37	BF1493	Pop1
38	BF1494	Pop1
39	BF1495	Pop1
40	BF1496	Pop1
41	BF1497	Pop1
42	BF1498	Pop1
43	BF1499	Admixture
44	BF1500	Admixture
45	BF1501	Pop1
46	BF1502	Pop1
47	BF1503	Pop1
48	BF1504	Pop1
49	BF1505	Admixture
50	BF1506	Pop1
51	BF1507	Pop1
52	BF1508	Pop1
53	BF1509	Pop1
54	BF1510	Pop1
55	BF1511	Pop1
56	BF1512	Pop1
57	BF1560	Pop1
58	BF1561	Pop1
59	GH101	Pop2
60	GH2362	Admixture
61	GH2363	Admixture
62	GH3302	Admixture
63	GH3319	Admixture
64	GH3320	Pop3
65	GH3340	Pop3
66	GH3341	Pop3
67	GH3342	Pop3
68	GH3365	Pop3
69	GH3367	Pop3
70	GH3392	Pop2
71	GH3393	Pop2
72	GH3398	Pop2
73	GH3409	Pop2
74	GH3431	Pop3
75	GH3435	Pop3
76	GH3436	Pop3
77	GH3443	Pop3
78	GH3480	Pop3
79	GH3499	Pop3
80	GH3504	Pop3
81	GH3505	Admixture
82	GH3508	Pop3
83	GH3519	Admixture
84	GH3522	Pop3
85	GH3524	Pop3
86	GH3563	Pop3
87	GH3568	Admixture
88	GH3569	Pop3
89	GH3571	Pop3
90	GH3579	Pop3
91	GH3580	Pop3
92	GH3583	Pop3
93	GH3588	Pop3
94	GH3593	Admixture
95	GH4859	Admixture
96	GH4860	Admixture
97	GH4863	Pop1
98	GH5279	Pop3
99	GH5756	Pop2
100	GH5761	Admixture
101	GH5766	Admixture
102	GH688	Admixture
103	IM1	Pop3
104	IM10	Pop2
105	IM11	Pop2
106	IM12	Pop2
107	IM13	Pop2
108	IM14	Pop2
109	IM15	Admixture
110	IM16	Admixture
111	IM17	Pop2
112	IM2	Admixture
113	IM3	Pop3
114	IM4	Pop3
115	IM5	Admixture
116	IM6	Pop3
117	IM7	Pop2
118	IM8	Pop2
119	IM9	Pop2
120	TG1273	Pop3
121	TG1274	Pop3
122	TG1275	Admixture
123	TG1276	Admixture
124	TG1277	Admixture
125	TG1278	Admixture
126	TG1279	Admixture
127	TG1280	Admixture
128	TG1281	Pop3
129	TG1282	Pop3
130	TG1283	Pop3
131	TG1284	Pop2
132	TG1285	Admixture
133	TG1286	Admixture
134	TG1287	Admixture
135	TG1288	Admixture
136	TG1290	Admixture
137	TG1291	Pop3
138	TG1292	Admixture
139	TG1293	Pop3
140	TG1296	Admixture
141	TG1297	Admixture
142	TG1299	Admixture
143	TG1300	Pop2
144	TG1301	Pop2
145	TG1302	Pop3
146	TG1303	Admixture
147	TG1304	Admixture
148	TG1305	Admixture
149	TG1306	Pop3
150	TG1307	Admixture
151	TG1308	Admixture
152	TG1309	Admixture
153	TG1311	Admixture
154	TG1312	Admixture
155	TG1313	Pop2
156	TG1314	Admixture
157	TG1315	Admixture
158	TG1316	Admixture
159	TG1317	Admixture
160	TG1318	Pop3
161	TG1319	Admixture
162	TG1320	Pop3
163	TG1321	Admixture
164	TG1322	Admixture
165	TG1324	Admixture
166	TG1325	Admixture
167	TG1326	Admixture
168	TG1327	Admixture
169	TG1328	Pop3
170	TG1330	Pop3
171	TG1331	Pop3
172	TG1332	Admixture
173	TG1333	Admixture
174	TG1349	Admixture
175	TG1350	Admixture
176	TG1351	Admixture
177	TG1352	Admixture
178	TG1353	Pop2
179	TG1372	Pop3
180	TG1434	Pop1
181	TG1437	Pop2
182	TG1439	Admixture
183	TG1440	Pop2
184	TG1441	Admixture
185	TG1443	Admixture
186	TG1445	Admixture
187	TG1446	Admixture
188	TG1447	Admixture
189	TG1448	Admixture
190	TG1449	Admixture
191	TG1450	Admixture
192	TG1452	Admixture
193	TG1454	Pop1
194	TG1456	Admixture
195	TG1457	Admixture
196	TG1458	Pop2
197	TG1460	Admixture
198	TG1463	Admixture
199	TG1465	Admixture
200	TG1466	Pop2
201	TG1469	Pop1
202	TG1470	Admixture
203	TG1472	Admixture
204	TG1473	Pop2
205	TG1551	Admixture
206	TG1553	Admixture
207	TG1554	Admixture
208	TG1555	Pop2
