# Supplementary material for: Genomic Analysis of Selected Maize Landraces from Sahel and Coastal West Africa Reveals Their Variability and Potential for Genetic Enhancement
Source: Genes (Basel). 2020 Sep 7;11(9):1054. doi: 10.3390/genes11091054 (PMC7565678; doi:10.3390/genes11091054)
Supplement: Supplementary file 1 [file genes-11-01054-s001.zip › Supplementary Table S3.xlsx]

## Sheet: Burkina Faso
Classification of the Burkinabe maize landraces into subpopulations based on 5,974 DArTseq markers
No.	Accession	DArTseq Structure
1	BF1157	Pop1
2	BF1158	Admixture
3	BF1159	Pop1
4	BF1160	Admixture
5	BF1161	Pop1
6	BF1162	Admixture
7	BF1163	Pop2
8	BF1165	Admixture
9	BF1166	Pop2
10	BF1167	Admixture
11	BF1168	Pop1
12	BF1169	Pop1
13	BF1170	Pop1
14	BF1171	Admixture
15	BF1172	Pop1
16	BF1173	Pop1
17	BF1174	Pop1
18	BF1175	Pop1
19	BF1176	Admixture
20	BF1177	Pop1
21	BF1178	Pop2
22	BF1179	Admixture
23	BF1430	Pop1
24	BF1432	Pop2
25	BF1480	Pop1
26	BF1481	Pop1
27	BF1482	Pop1
28	BF1483	Admixture
29	BF1484	Admixture
30	BF1485	Admixture
31	BF1486	Admixture
32	BF1487	Pop2
33	BF1488	Pop2
34	BF1489	Admixture
35	BF1490	Pop2
36	BF1491	Admixture
37	BF1492	Pop1
38	BF1493	Pop1
39	BF1494	Pop1
40	BF1495	Pop1
41	BF1496	Pop1
42	BF1497	Pop1
43	BF1498	Pop2
44	BF1499	Pop2
45	BF1500	Admixture
46	BF1501	Admixture
47	BF1502	Admixture
48	BF1503	Admixture
49	BF1504	Admixture
50	BF1505	Admixture
51	BF1506	Admixture
52	BF1507	Pop1
53	BF1508	Pop1
54	BF1509	Pop1
55	BF1510	Admixture
56	BF1511	Pop1
57	BF1512	Pop1
58	BF1560	Pop1

## Sheet: Ghana
Classification of the Ghanaian maize landraces into subpopulations based on 5,974 DArTseq markers
No.	Accession	DArTseq Structure
1	GH-2362	Pop1
2	GH-2363	Admixture
3	GH-3302	Admixture
4	GH-3319	Admixture
5	GH-3320	Pop2
6	GH-3340	Pop2
7	GH-3341	Pop2
8	GH-3342	Pop2
9	GH-3365	Pop2
10	GH-3367	Pop2
11	GH-3392	Pop1
12	GH-3393	Pop1
13	GH-3398	Pop1
14	GH-3409	Pop1
15	GH-3431	Pop2
16	GH-3435	Pop2
17	GH-3436	Pop2
18	GH-3443	Pop2
19	GH-3480	Pop2
20	GH-3499	Pop2
21	GH-3504	Pop2
22	GH-3505	Admixture
23	GH-3508	Pop2
24	GH-3519	Admixture
25	GH-3522	Pop2
26	GH-3524	Pop2
27	GH-3563	Pop2
28	GH-3568	Admixture
29	GH-3569	Pop2
30	GH-3571	Pop2
31	GH-3579	Pop2
32	GH-3580	Pop2
33	GH-3583	Pop2
34	GH-3588	Pop2
35	GH-3593	Admixture
36	GH-4859	Admixture
37	GH-4860	Admixture
38	GH-4863	Admixture
39	GH-5279	Pop2
40	GH-5756	Pop1
41	GH-5761	Admixture
42	GH-5766	Admixture
43	GH-688	Pop2

## Sheet: Togo
Classification of the Togolese maize landraces into subpopulations based on 5,974 DArTseq markers
No.	Accession	DArTseq Structure
1	TG1273	Admixture
2	TG1274	Pop5
3	TG1275	Admixture
4	TG1276	Admixture
5	TG1277	Pop9
6	TG1278	Admixture
7	TG1279	Admixture
8	TG1280	Admixture
9	TG1281	Admixture
10	TG1282	Admixture
11	TG1283	Pop5
12	TG1284	Admixture
13	TG1285	Admixture
14	TG1286	Admixture
15	TG1287	Admixture
16	TG1288	Admixture
17	TG1290	Admixture
18	TG1291	Pop5
19	TG1292	Admixture
20	TG1293	Admixture
21	TG1296	Admixture
22	TG1297	Admixture
23	TG1299	Admixture
24	TG1300	Admixture
25	TG1301	Admixture
26	TG1302	Admixture
27	TG1303	Admixture
28	TG1304	Admixture
29	TG1305	Admixture
30	TG1306	Admixture
31	TG1307	Pop9
32	TG1308	Admixture
33	TG1309	Admixture
34	TG1311	Admixture
35	TG1312	Admixture
36	TG1313	Admixture
37	TG1314	Admixture
38	TG1315	Admixture
39	TG1316	Admixture
40	TG1317	Admixture
41	TG1318	Pop7
42	TG1319	Admixture
43	TG1320	Admixture
44	TG1321	Admixture
45	TG1322	Admixture
46	TG1324	Admixture
47	TG1325	Admixture
48	TG1326	Admixture
49	TG1327	Pop8
50	TG1328	Admixture
51	TG1330	Admixture
52	TG1331	Pop4
53	TG1332	Admixture
54	TG1333	Admixture
55	TG1349	Admixture
56	TG1350	Admixture
57	TG1351	Admixture
58	TG1352	Pop3
59	TG1353	Admixture
60	TG1372	Admixture
61	TG1434	Pop8
62	TG1437	Admixture
63	TG1439	Pop2
64	TG1440	Admixture
65	TG1441	Admixture
66	TG1443	Admixture
67	TG1445	Admixture
68	TG1446	Admixture
69	TG1447	Admixture
70	TG1448	Admixture
71	TG1449	Admixture
72	TG1450	Pop3
73	TG1452	Pop3
74	TG1454	Admixture
75	TG1456	Admixture
76	TG1457	Admixture
77	TG1458	Pop1
78	TG1460	Admixture
79	TG1463	Admixture
80	TG1465	Pop6
81	TG1466	Admixture
82	TG1469	Admixture
83	TG1470	Admixture
84	TG1472	Admixture
85	TG1473	Admixture
86	TG1551	Admixture
87	TG1553	Admixture
88	TG1554	Pop2
89	TG1555	Admixture

## Sheet: Reference population
Classification of the reference maize populations into subpopulations based on 5,974 DArTseq markers
No.	Accession	DArTseq Structure
1	IM1	Pop1
2	IM10	Pop2
3	GH101	Admixture
4	IM11	Pop4
5	IM12	Pop2
6	IM13	Admixture
7	IM14	Admixture
8	IM15	Pop3
9	IM16	Pop3
10	IM17	Admixture
11	IM2	Admixture
12	IM3	Pop1
13	IM4	Pop1
14	IM5	Admixture
15	IM6	Pop1
16	IM7	Pop4
17	IM8	Pop2
18	IM9	Pop4
