# Supplementary material for: Genomic Analysis of Selected Maize Landraces from Sahel and Coastal West Africa Reveals Their Variability and Potential for Genetic Enhancement
Source: Genes (Basel). 2020 Sep 7;11(9):1054. doi: 10.3390/genes11091054 (PMC7565678; doi:10.3390/genes11091054)
Supplement: Supplementary file 1 [file genes-11-01054-s001.zip › Supplementary Table S4.xlsx]

## Sheet: K_Means3.groups
Categorization of 208 maize accessions from West Africa using discriminant analysis of principal components (DAPC) based on 5,974 DArTseq markers.
Accession	Cluster
BF1157	2
BF1158	2
BF1159	2
BF1160	2
BF1161	2
BF1162	2
BF1163	2
BF1165	2
BF1166	2
BF1167	2
BF1168	2
BF1169	2
BF1170	2
BF1171	2
BF1172	2
BF1173	2
BF1174	2
BF1175	2
BF1176	2
BF1177	2
BF1178	2
BF1179	2
BF1430	2
BF1432	3
BF1480	2
BF1481	2
BF1482	2
BF1483	2
BF1484	2
BF1485	2
BF1486	2
BF1487	2
BF1488	2
BF1490	2
BF1491	2
BF1492	2
BF1493	2
BF1494	2
BF1495	2
BF1496	2
BF1497	2
BF1498	2
BF1499	2
BF1500	2
BF1501	2
BF1502	2
BF1503	2
BF1504	2
BF1505	2
BF1506	2
BF1507	2
BF1508	2
BF1509	2
BF1510	2
BF1511	2
BF1512	2
BF1560	2
BF1561	2
GH101	1
GH2362	1
GH2363	1
GH3302	3
GH3319	3
GH3320	3
GH3340	3
GH3341	3
GH3342	3
GH3365	3
GH3367	3
GH3392	1
GH3393	1
GH3398	1
GH3409	1
GH3431	3
GH3435	3
GH3436	3
GH3443	3
GH3480	3
GH3499	3
GH3504	3
GH3505	1
GH3508	3
GH3519	1
GH3522	3
GH3524	3
GH3563	3
GH3568	3
GH3569	3
GH3571	3
GH3579	3
GH3580	3
GH3583	3
GH3588	3
GH3593	3
GH4859	1
GH4860	2
GH4863	2
GH5279	3
GH5756	1
GH5761	1
GH5766	3
GH688	2
IM1	3
IM10	1
IM11	1
IM12	1
IM13	1
IM14	1
IM15	1
IM16	1
IM17	1
IM2	3
IM3	3
IM4	3
IM5	3
IM6	3
IM7	1
IM8	1
IM9	1
TG1273	3
TG1274	3
TG1275	3
TG1276	3
TG1277	3
TG1278	3
TG1279	3
TG1280	3
TG1281	3
TG1282	3
TG1283	3
TG1284	1
TG1285	3
TG1286	3
TG1287	3
TG1288	3
TG1290	3
TG1291	3
TG1292	3
TG1293	3
TG1296	3
TG1297	3
TG1299	3
TG1300	3
TG1301	3
TG1302	3
TG1303	3
TG1304	3
TG1305	3
TG1306	3
TG1307	3
TG1308	1
TG1309	3
TG1311	3
TG1312	3
TG1313	1
TG1314	3
TG1315	3
TG1316	3
TG1317	3
TG1318	3
TG1319	3
TG1320	3
TG1321	3
TG1322	3
TG1324	3
TG1325	3
TG1326	3
TG1327	2
TG1328	3
TG1330	3
TG1331	3
TG1332	3
TG1333	3
TG1349	2
TG1350	3
TG1351	2
TG1352	2
TG1353	1
TG1372	3
TG1434	2
TG1437	1
TG1439	1
TG1440	1
TG1441	2
TG1443	2
TG1445	2
TG1446	1
TG1447	2
TG1448	2
TG1449	2
TG1450	2
TG1452	2
TG1454	2
TG1456	3
TG1457	3
TG1458	1
TG1460	3
TG1463	3
TG1465	3
TG1466	1
TG1469	2
TG1470	2
TG1472	1
TG1473	1
TG1551	2
TG1553	3
TG1554	1
TG1555	1
